# Supplementary material for: High-level production of nervonic acid in the oleaginous yeast Yarrowia lipolytica by systematic metabolic engineering
Source: Commun Biol. 2023 Nov 7;6:1125. doi: 10.1038/s42003-023-05502-w (PMC10630375; doi:10.1038/s42003-023-05502-w)
Supplement: Supplementary file 4 — Supplementary Data 1 [file 42003_2023_5502_MOESM4_ESM.xlsx]

## Sheet: Sheet1
Name	Sequence (5’ to 3’)	PCR template	Target plasmid
pYL-F	ctgcggttagtactgcaaaaagtgctg	pYLU	pYL-AtADS2
pYL-R	ccccacgttgccggtcttgc
ADS2-F	actttttgcagtactaaccgcagtctgtgacctctaccgtggag	Synthesized AtADS2 gene
ADS2-R	gcaagaccggcaacgtggggtcatctcacgatggccattc
CgKCS-F	actttttgcagtactaaccgcagacctctatcaacgtgaagctg	Synthesized CgKCS gene	pYL-CgKCS
CgKCS-R	gcaagaccggcaacgtggggttaagatcggccgttttggg
CgKer-F	cggccgatctaaggacgagctgtaaccccacgttgccggtcttg	pYL-CgKCS	pYL-erCgKCS
CgKer-R	cgtggggttacagctcgtccttagatcggccgttttgggctc
CgKpe-F	cggccgatcttccaagctgtaaccccacgttgccggtcttg	pYL-CgKCS	pYL-peCgKCS
CgKpe-R	cgtggggttacagcttggaagatcggccgttttgggctc
pCgKmt-F	aagcagatatctagagctacac	p-eGFP-mt	pYL-mtCgKCS
pCgKmt-R	gtatctacacgcgtgctatgcatctgg
CgKmt-F	catagcacgcgtgtagatacttaagatcggccgttttggg	pYL-CgKCS
CgKmt-R	gtagctctagatatctgcttatgacctctatcaacgtgaag
pYL1-F	gtatctacacgcgtgctatg	pYLEX1	pYL-AtFAE1
pYL1-R	tgttgatgtgtgtttaattcaag
AtE1-F	catagcacgcgtgtagatacttaagatcggccgttctgcac	Synthesized AtFAE1 gene
AtE1-R	gaattaaacacacatcaacaatgacctctgtgaacgtgaag
AtE1er-F	tagatacttacagctcgtccttagatcggccgttctgcacgt	pYL-AtFAE1	pYL-erAtFAE1
AtE1er-R	cggccgatctaaggacgagctgtaagtatctacacgcgtgctatg
AtE1pe-F	tagatacttacagcttggaagatcggccgttctgcacgt	pYL-AtFAE1	pYL-peAtFAE1
AtE1pe-R	cggccgatcttccaagctgtaagtatctacacgcgtgctatg
pYL2-F	ctgcggttagtactgcaaaaagtgctg	pYL-CgKCS	pYL-BtFAE1
pYL2-R	ccccacgttgccggtcttgc
BtE1-F	actttttgcagtactaaccgcagacctctgtgaacgtgaag	Synthesized BtFAE1 gene
BtE1-R	gcaagaccggcaacgtggggttaagatcggccgttctg
BtE1er-F	tagatacttacagctcgtccttagatcggccgttctgcacgt	pYL-BtFAE1	pYL-erBtFAE1
BtE1er-R	cgtggggttacagctcgtccttagatcggccgttctgcactc
BtE1pe-F	tagatacttacagcttggaagatcggccgttctgcacgt	pYL-BtFAE1	pYL-peBtFAE1
BtE1pe-R	cgtggggttacagcttggaagatcggccgttctgcactc
pYL3-F	taaccccacgttgccggtc	pYL-CgKCS	pYL-gfpKCS
pYL3-R	agatcggccgttttgggc
sfG-F	gagcccaaaacggccgatctgcagtgtcttgcgtctctg	Synthesized sfGFP gene
sfG-R	agaccggcaacgtggggttacttgtaaagctcatccatgcc
pYL4-F	ctgcggttagtactgcaaaaagtgctg	pYL-CgKCS	pYL-TEF-gELOVE6
pYL4-R	ccccacgttgccggtcttgc		(TEF1in promoter)
gEL6-F	actttttgcagtactaaccgcagtctgtgctgaccctgcagga	Synthesized gELOVL6 gene
gEL6-R	gcaagaccggcaacgtggggttagtcggccttggtggcct
pYL5-F	ctgcggttagtactgcaaaaagtgctg	pYL-CgKCS	pYL-TEF-MaOLE2
pYL5-R	ccccacgttgccggtcttgc		(TEF1in promoter)
MaO2-F	actttttgcagtactaaccgcaggccacccccctgcctcctac	Synthesized MaOLE2 gene
MaO2-R	gcaagaccggcaacgtggggttactcctccttagagtggtcgccg
pE6-F	taattcacaaatgtctgtgctgaccctg	pYL-TEF-gELOVE6	pYL-gELOVE6
pE6-R	atggcgaagggtcgaccgatgcccttgag		(Yat1 promoter)
Ye6-F	atcggtcgacccttcgccatgcaatttg	Y. lipolytica gDNA
Ye6-R	gcacagacatttgtgaattagggtggtg
pMa-F	taattcacaaatggccacccccctgcctcc	pYL-TEF-MaOLE2	pYL-MaOLE2
pMa-R	atggcgaagggtcgaccgatgcccttgagagcc		(Yat1 promoter)
Ymao-F	atcggtcgacccttcgccatgcaatttg	Y. lipolytica gDNA
Ymao-R	gggtggccatttgtgaattagggtggtg
pF2up-F	aattccgtcgtcgcctgagtc	pYL-CgKCS	pYL-FAD2up
pF2up-R	gtcgaccgatgcccttgagag
F2up-F	tctcaagggcatcggtcgacctacggcacgataaagatgg	Y. lipolytica gDNA
F2up-R	actcaggcgacgacggaattagctagaaatgttatttgattgtg
pF2dn-F	gatctcggcagtctctcggatg	pYL-ΔFAD2-up	pYL-ΔFAD2
pF2dn-R	tgttcggaaatcaacggatg
F2dn-F	catccgttgatttccgaacattctatggtcggtctgttgg	Y. lipolytica gDNA
F2dn-R	tccgagagactgccgagatcttacaatgggaccgtgcttg
pCgER-F	aattccgtcgtcgcctgagtc	pYL-erCgKCS	pYL-2KCS
pCgER-R	ggacacgggcatctcacttgcatatgtatg
Cgmt-F	caagtgagatgcccgtgtccctaccttgctcgaatgacttattgtg	pYL-mtCgKCS
Cgmt-R	actcaggcgacgacggaattcgcagtaggatgtcctgcac
pCpe-F	agagaccgggttggcggcgc	pYL-peCgKCS	pYL-3sKCS
pCpe-R	gtcgaccgatgcccttgagag
3Csig-F	aaggctctcaagggcatcggtcgacagagaccgggttggcggcgc	pYL-2KCS
3Csig-R	caaatgcgccgccaacccggtctctcgcagtaggatgtcctgcacggg
rdc-1F	gtgttacctacaggacatcctactgcgag	pYL-CgKCS	pYL-rDNA-CgKCS
rdc-1R	atctgcactatgttcggaaatcaacggatg
26yup-F	tggcggccgcttcacctccttcatccgag	Y. lipolytica gDNA
26yup-R	ggatgtcctgtaggtaacacgcttaagcg
rdc-2F	tcttcctatcgcggccgcgatctcggcagtctctcg	pYL-CgKCS
rdc-2R	aggaggtgaagcggccgccagagcagattgtactgagag
26ydn-F	tttccgaacatagtgcagatcttggtgg	Y. lipolytica gDNA
26ydn-R	tcgcggccgcgataggaagagccgacatc
pYgE-F	gcccgtgtccgctctcaagggcatcggtc	pYL-gELOVE6	pYL-gELovl6-MaOLE2
pYgE-R	atggcgaaggcttcaacccagtcagctcc
MoY-F	tgggttgaagccttcgccatgcaatttgtc	pYL-MaOLE2
MoY-R	ccttgagagcggacacgggcatctcacttg
prCg-F	gcccgtgtcccaggacatcctactgcgag	pYL-rDNA-CgKCS	pYL-3grDNA
prCg_R	atggcgaaggtaggtaacacgcttaagcg
gEMa-F	gtgttacctaccttcgccatgcaatttgtc	pYL-gELovl6-MaOLE2
gEMa-R	ggatgtcctgggacacgggcatctcacttg
pD17-1F	tgcagaaactcgggatggcgcttaagcgtg	pYL-3grDNA	pYL-3gD17
pD17-1R	gagacttcgctctgttcggaaatcaacggatgct
17dn-f	gatttccgaacagagcgaagtctcgctggac	Y. lipolytica gDNA
17dn-r	tcgaaggatcaatcctgtccaagctagtcttctatc
pD17-2F	gcttggacaggattgatccttcgatgtcgg	pYL-3grDNA
pD17-2R	cagacactgcgtgtaatctcggatgaaggag
17up-f	atccgagattacacgcagtgtctgaatgttc	Y. lipolytica gDNA
17up-r	taagcgccatcccgagtttctgcagcatatc
pFAD-1F	gatgtcatggaagaaggagctgactgggttg	pYL-2KCS	pYL-2gFAD
pFAD-1R	aacgagttcacttgttcggaaatcaacggatg
FADdn-F	gatttccgaacaagtgaactcgttgccaaag	Y. lipolytica gDNA
FADdn-R	tcgaaggatcaatgtgcaagagtgtgtacg
pFAD-2F	cactcttgcacattgatccttcgatgtcgg	pYL-2KCS
pFAD-2R	acaaaccctgccgtaatctcggatgaaggag
FADup-F	atccgagattacggcagggtttgttggtgttaatg	Y. lipolytica gDNA
FADup-R	gtcagctccttcttccatgacatcatcgagacc
pTGL4-1F	catcgaagactagaaggagctgactgggttg	pYL-2gFAD	pYL-2gTGL4
pTGL4-1R	tgcgaatgcttatgttcggaaatcaacggatg
TGL4dn-F	gatttccgaacataagcattcgcagtcgtc	Y. lipolytica gDNA
TGL4dn-R	tcgaaggatcaactatgtaattgaccagaaacag
pTGL4-2F	tcaattacatagttgatccttcgatgtcgg	pYL-2gFAD
pTGL4-2R	cataagtagctagtaatctcggatgaaggag
TGL4up-F	atccgagattactagctacttatgtactgtacag	Y. lipolytica gDNA
TGL4up-R	gtcagctccttctagtcttcgatgagtcgtttg
pGSY1-1F	tctgctggactggatctcggcagtctctcg	pYL-rDNA-CgKCS	pYL-GSY1-CgKCS
pGSY1-1R	gagtacagtagtcagagcagattgtactgagag
Gsup-F	caatctgctctgactactgtactctgaagatc	Y. lipolytica gDNA
Gsup-R	taggatgtcctgatactcgtagacggtgac
pGSY1-2F	gtctacgagtatcaggacatcctactgcgag	pYL-rDNA-CgKCS
pGSY1-2R	gaaaacttgacctgttcggaaatcaacggatg
Gsdn-F	gatttccgaacaggtcaagttttcggccatg	Y. lipolytica gDNA
Gsdn-R	actgccgagatccagtccagcagatcggac
pSNF1-1F	gaccttcacgttgatctcggcagtctctcg	pYL-rDNA-CgKCS	pYL-SNF1-CgKCS
pSNF1-1R	acgtagatatgtcagagcagattgtactgagag
NFup-F	caatctgctctgacatatctacgtcaatctgac	Y. lipolytica gDNA
NFup-R	taggatgtcctgatcggtcataatgttggag
pSNF1-2F	attatgaccgatcaggacatcctactgcgag	pYL-rDNA-CgKCS
pSNF1-2R	tgaagaggttggtgttcggaaatcaacggatg
NFdn-F	gatttccgaacaccaacctcttcaagaagatc	Y. lipolytica gDNA
NFdn-R	actgccgagatcaacgtgaaggtctcgttg
pMLC-12R	catcctactgcgcgagtttctgcagcatatcgtcg	pYL-3gD17	pYL-D17-gMaolE2
GPD-F	tgcagaaactcgcgcagtaggatgtcctgc
GPD-R	gggggtggccattgttgatgtgtgtttaattcaagaatg	Y. lipolytica gDNA
OLE-F	cacacatcaacaatggccacccccctgcct
pMLC-1F	ggccgatcttaaccccacgttgccggtctt	pYL-3gD17
pMLC-1R	gcctccgcctccgcctccgccgcctccgccctcctccttagagtggtcgc
pMLC-2F	ggcggaggcggcggaggcggaggcggaggctacatcgtgaccagaccc	Y. lipolytica gDNA
pMLC-2R	ggcaacgtggggttaagatcggccgttttg
pPEX10-1F	atttccgaatgggatctcggcagtctctcg	pYL-rDNA-CgKCS	pYL-PEX10-CgKCS
pPEX10-1R	cacgtgatcttccagagcagattgtactgagag
X10up-F	caatctgctctggaagatcacgtggaagaag	Y. lipolytica gDNA
X10up-R	taggatgtcctgttgtcgctcatgttggac
pPEX10-2F	catgagcgacaacaggacatcctactgcgag	pYL-rDNA-CgKCS
pPEX10-2R	tctggttggctctgttcggaaatcaacggatg
X10dn-F	gatttccgaacagagccaaccagaaagacc	Y. lipolytica gDNA
X10dn-R	actgccgagatcccattcggaaatacagtcc
PEX10-INO2-f	tcgacgataaccccacgttgccggtctt	pYL-PEX10-CgKCS	pYL-PEX10-YlINO2
PEX10-INO2-r	gcagctgcatctgcggttagtactgcaaaaagtgc
PEX10-INO2-F	ctaaccgcagatgcagctgcgaatcctg	Y. lipolytica gDNA
PEX10-INO2-R	caacgtggggttatcgtcgagagcaacatc
PEX10-INO4-f	tgatgagtaaccccacgttgccggtctt	pYL-rDNA-CgKCS	pYL-PEX10-YlINO4
PEX10-INO4-r	aaaggtgcatctgcggttagtactgcaaaaagtgc
PEX10-INO4-F	ctaaccgcagatgcacctttcccacccac	Y. lipolytica gDNA
PEX10-INO4-R	caacgtggggttactcatcaatcttgggaggatg
PEX10-35-f	gatcgactaaccccacgttgccggtctt	pYL-PEX10-CgKCS	pYL-PEX10-MoDGAT2-35
PEX10-35-r	agccgtccatctgcggttagtactgcaaaaagtgc
PEX10-35-F	ctaaccgcagatggacggctcttctcag	Synthesized (Maole_010035)
PEX10-35-R	caacgtggggttagtcgatcttcacgaactc
PEX10-49-f	aatcatttaaccccacgttgccggtctt	pYL-PEX10-CgKCS	pYL-PEX10-MoDGAT2-49
PEX10-49-r	tctcggccatctgcggttagtactgcaaaaagtgc
PEX10-49-F	ctaaccgcagatggccgagactgaagtg	Synthesized (Maole_015949)
PEX10-49-R	caacgtggggttaaatgattttcagttctctatcgg
PEX10-88-f	ctggcagtaaccccacgttgccggtctt	pYL-PEX10-CgKCS	pYL-PEX10-MoGPAT-88
PEX10-88-r	cgaagtccatctgcggttagtactgcaaaaagtgc
PEX10-88-F	ctaaccgcagatggacttcgtgcccgac	Synthesized (Maole_006088)
PEX10-88-R	caacgtggggttactgccagggctgagac
PEX10-90-f	tcgacgataaccccacgttgccggtctt	pYL-PEX10-CgKCS	pYL-PEX10-MoGPAT-90
PEX10-90-r	gcagctgcatctgcggttagtactgcaaaaagtgc
PEX10-90-F	ctaaccgcagatgcagctgcgaatcctg	Synthesized (Maole_006090)
PEX10-90-R	caacgtggggttatcgtcgagagcaacatc
PEX10-INO2-R	caacgtggggttatcgtcgagagcaacatc
