# Supplementary material for: High-level production of nervonic acid in the oleaginous yeast Yarrowia lipolytica by systematic metabolic engineering
Source: Commun Biol. 2023 Nov 7;6:1125. doi: 10.1038/s42003-023-05502-w (PMC10630375; doi:10.1038/s42003-023-05502-w)
Supplement: Supplementary file 5 — Supplementary Data 2 [file 42003_2023_5502_MOESM5_ESM.xlsx]

## Sheet: Fig 2. A-E
		C16:0	C16:1	C18:0	C18:1	C18:2	C20:0	C20:1	C22:0	C22:1	C24:0	C24:1
	YL-CgKCS	13.0024	27.529	0.63512	29.2076	9.66578	0.58658	2.90391	2.4001	3.36946	3.5793	1.39789
		13.8109	26.6038	0.56987	28.4984	9.41384	0.52133	2.78384	2.23004	3.13485	3.29015	1.37003
		12.3001	28.6624	0.71356	29.7895	9.93344	0.63949	3.03877	2.63843	3.60283	3.84341	1.43249
		C16:0	C16:1	C18:0	C18:1	C18:2	C20:0	C20:1	C22:0	C22:1	C24:0	C24:1
	po1g	13.7864	13.503	1.35031	31.6734	18.434	0	0	0	0	0	0
		12.4283	13.8533	1.12465	29.7289	19.8375	0	0	0	0	0	0
		14.9902	13.2064	1.57328	33.4761	17.3234	0	0	0	0	0	0
		C16:0	C16:1	C18:0	C18:1	C18:2	C20:0	C20:1	C22:0	C22:1	C24:0	C24:1
	YL-AtFAE	19.7943	11.988	2.6829	23.7098	9.74382	7.10604	4.44956	0	0	0	0
		20.0127	11.4378	2.28819	22.9882	9.34028	7.43045	4.03735	0	0	0	0
		18.7733	12.7532	2.93703	24.5133	9.99921	6.82737	4.83911	0	0	0	0
		C16:0	C16:1	C18:0	C18:1	C18:2	C20:0	C20:1	C22:0	C22:1	C24:0	C24:1
	YL-BtFAE	16.7161	32.5189	0.79832	20.89	10.6214	0.57952	2.34874	4.54836	5.28963	2.71993	0.46761
		16.2388	33.5003	0.74305	19.3471	11.2315	0.523411	2.13776	4.22372	5.87631	2.20484	0.43502
		16.9987	31.891	0.83122	21.3743	10.0035	0.597726	2.59374	4.83554	5.00044	2.97865	0.49837
		C16:0	C16:1	C18:0	C18:1	C18:2	C20:0	C20:1	C22:0	C22:1	C24:0	C24:1
	YL-3FAEs	21.5883	34.3967	0.85307	24.5873	4.37547	0	1.35986	0	1.95411	7.32637	1.07164
		22.3273	34.8578	0.77994	23.4857	4.20123	0	1.30807	0	1.88937	6.92345	1.34969
		20.4886	33.8749	0.92304	25.321	4.51202	0	1.42938	0	1.99234	7.72931	1.29478

## Sheet: Fig 2. G
	YL-CgKCS	YL-erCgKCS	YL-mtCgKCS	YL-peCgKCS	YL-erpeCgKCS
Nervonic acid/TFA (%)	1.07	1.29	1.25	1.24	2.97
	1.32	1.15	1.24	1.36	2.71
	1.09	1.31	1.19	1.41	3.13

## Sheet: Fig. 3A
			CK			rELO2			CpLCE1			gELOVL6
	Percentage of FAME (%)	C16:0	19.6344	17.9247	19.3475	10.6532	12.0998	13.7449	8.98753	8.14442	9.47306	4.62996	7.46328	8.76998
		C16:1	10.8876	11.9439	13.5344	4.64071	5.29231	8.84431	13.7891	14.2248	14.8261	6.69785	7.80502	5.29239
		C18:0	10.8115	11.8985	9.02325	2.36231	2.42373	1.81992	1.64763	1.35405	1.51188	2.48795	2.85966	6.846
		C18:1	37.848	35.0129	36.2231	35.2895	34.4564	29.2682	46.0627	44.8838	41.7769	57.4344	56.4408	49.7924
		C18:2	20.6185	22.4958	21.7325	41.0163	42.1227	42.2344	26.8285	23.8056	24.1427	18.481	21.1473	22.3731

## Sheet: Fig. 3B
			CK			MaOLE2			CeFAT6			D9DMB
	Percentage of FAME (%)	C16:0	19.6344	17.9247	19.3475	10.5005	10.8697	13.3633	12.5252	16.1796	17.8023	10.4767	13.1621	10.9567
		C16:1	10.8876	11.9439	13.5344	7.97419	8.31882	9.00813	6.9566	7.72254	7.48108	10.2132	11.9063	10.7854
		C18:0	10.8115	11.8985	9.02325	3.42614	3.87682	3.69278	3.20685	4.77915	8.19986	5.42909	7.10869	6.28236
		C18:1	37.848	35.0129	36.2231	54.5551	53.3885	42.0531	37.395	33.7561	34.6099	50.4966	44.9646	45.5701
		C18:2	20.6185	22.4958	21.7325	23.5441	18.0142	31.8827	39.9163	37.5626	31.9069	22.0304	21.3427	24.488

## Sheet: Fig. 3C
				YL-3CgK			YL-3CgKE			YL-3CgKEM
		Percentage of FAME (%)	C16:0	17.0663	15.3299	19.1013	7.35795	6.64327	8.02355	3.47951	3.71923	3.11315
			C16:1	33.079	31.8439	34.6323	30.7141	32.4768	28.9343	18.1	16.8745	19.8193
			C18:0	1.22218	1.38346	1.08755	1.57244	1.47639	1.65348	0.91719	1.34502	1.10236
			C18:1	27.9513	26.6349	28.8456	30.5197	29.0293	31.4878	30.6162	31.4349	29.9349
			C18:2	10.5577	10.0212	11.4384	13.6004	12.3498	14.7096	16.32	15.2439	17.4291
			C20:1	2.17034	2.34661	2.07421	3.71103	3.69225	3.83249	5.42357	6.41202	4.10927
			C22:1	2.25451	1.99234	2.63943	0.58954	0.51843	0.63252	4.43774	3.22908	5.23477
			C24:0	5.7938	5.0129	6.5238	4.55802	4.12938	5.01834	2.90737	2.42115	3.69484
			C24:1	3.29734	3.00026	3.62325	13.2498	14.2863	12.0932	15.9184	16.9485	14.8382

## Sheet: Fig. 4B
		po1g-G3			YLVL3			YLVL6			YLVL7			YLVL8			YLVL10
Percentage of FAME (%)	C16:0	7.42	7.5	7.68	14.9	14.3	14.5	9.4	9.3	9.1	8.7	8.6	8.5	8	7	8.1	7	7.1	7.1
	C16:1	13.23	13.47	13.85	16.1	15.9	16.3	27.5	28.3	28.6	29.2	29.3	29	32.7	30	33.8	33.5	32.5	34.1
	C18:0	5.66	5.55	5.68	6.5	6.7	6.6	2.7	2.6	2.6	2	2	2.2	1.8	1.6	1.6	0.6	1.6	0.9
	C18:1	70.1	70.02	70.03	40.3	39.9	38.2	34.4	33.9	35.2	27.5	27.6	29.2	28.6	26.1	28.6	20	21.6	22.3
	C18:2	1.99	1.91	1.91	2.1	2.8	2.3	1.1	1.3	1.2	1.6	1.8	1.1	1.8	0.6	0.6	1.4	0.8	1.1
	C20:0	0	0	0	1.3	1.5	1.5	0.7	0.6	0.6	0.4	0.5	0.5	0.5	0.6	0.5	0.2	0.4	0.3
	C20:1	0	0	0	3.4	3.7	3.6	4.1	4	4.1	3	3	3.3	2.8	2.9	2.8	2	2	1.8
	C22:0	0	0	0	3.3	3.2	3.2	1.7	1.6	1.7	1.8	1.8	1.8	1.5	1.7	1.4	1.7	2	1.7
	C22:1	0	0	0	2.4	2.5	2.5	3.9	3.8	3.9	3.1	3.2	3.5	3.2	3.5	2.9	2.7	3.2	2.9
	C24:0	0	0	0	5.2	4.8	4.9	5.1	5.2	5	10	9.6	7.8	7.9	8.1	8.2	12.3	12.4	12.5
	C24:1	0	0	0	3.4	2.9	3.6	6.3	6.8	6.6	10.1	10.3	9.7	11.6	12.1	11.9	14.3	15.4	15.8

## Sheet: Fig. 4C
			Nervonic acid (g/L)			Lipid titer (g/L)
		YLVL3	0.36992	0.31784	0.34668	10.88	10.96	9.63
		YLVL6	0.6489	0.7548	0.69102	10.3	11.1	10.47
		YLVL7	1.4645	1.5347	1.3871	14.5	14.9	14.3
		YLVL8	1.6936	1.694	1.7612	14.6	14	14.8
		YLVL10	1.4872	1.9558	1.8249	10.4	12.7	11.55

## Sheet: Fig. 4D
	time	pA
	0.00334	7.81419
	0.00667	7.79974
	0.01001	7.77474
	0.01334	7.77266
	0.01667	7.79596
	0.02001	7.81758
	0.02334	7.82487
	0.02667	7.83802
	0.03001	7.82826
	0.03334	7.82409
	0.03667	7.81549
	0.04001	7.81849
	0.04334	7.81016
	0.04667	7.80326
	0.05001	7.80664
	0.05334	7.79831
	0.05667	7.80065
	0.06001	7.81615
	0.06334	7.82513
	0.06667	7.82018
	0.07001	7.81484
	0.07334	7.83737
	0.07667	7.85404
	0.08001	7.84844
	0.08334	7.83815
	0.08667	7.83607
	0.09001	7.82982
	0.09334	7.81602
	0.09667	7.80365
	0.10001	7.80885
	0.10334	7.82552
	0.10667	7.82799
	0.11001	7.81589
	0.11334	7.81042
	0.11667	7.81497
	0.12001	7.82643
	0.12334	7.81992
	0.12667	7.80794
	0.13001	7.81055
	0.13334	7.78698
	0.13667	7.77279
	0.14001	7.78307
	0.14334	7.79831
	0.14667	7.79245
	0.15001	7.76654
	0.15334	7.78086
	0.15667	7.82865
	0.16001	7.83724
	0.16334	7.84102
	0.16667	7.84414
	0.17001	7.86003
	0.17334	7.85352
	0.17667	7.82174
	0.18001	7.82279
	0.18334	7.85573
	0.18667	7.90052
	0.19001	7.90117
	0.19334	7.88581
	0.19667	7.85677
	0.20001	7.83047
	0.20334	7.81133
	0.20667	7.81276
	0.21001	7.82917
	0.21334	7.82083
	0.21667	7.82708
	0.22001	7.84779
	0.22334	7.87422
	0.22667	7.87214
	0.23001	7.85495
	0.23334	7.84753
	0.23667	7.85482
	0.24001	7.86185
	0.24334	7.85638
	0.24667	7.83698
	0.25001	7.83151
	0.25334	7.85013
	0.25667	7.85456
	0.26001	7.84427
	0.26334	7.83841
	0.26667	7.8444
	0.27001	7.85794
	0.27334	7.85078
	0.27667	7.84206
	0.28001	7.84714
	0.28334	7.85326
	0.28667	7.8612
	0.29001	7.84609
	0.29334	7.84349
	0.29667	7.84583
	0.30001	7.8599
	0.30334	7.87995
	0.30667	7.87656
	0.31001	7.84805
	0.31334	7.7974
	0.31667	7.79792
	0.32001	7.82461
	0.32334	7.85247
	0.32667	7.84896
	0.33001	7.84362
	0.33334	7.83177
	0.33667	7.81484
	0.34001	7.78958
	0.34334	7.78112
	0.34667	7.79531
	0.35001	7.8168
	0.35334	7.825
	0.35667	7.84036
	0.36001	7.85599
	0.36334	7.86367
	0.36667	7.83802
	0.37001	7.80313
	0.37334	7.7931
	0.37667	7.80846
	0.38001	7.82409
	0.38334	7.83477
	0.38667	7.83672
	0.39001	7.81784
	0.39334	7.80286
	0.39667	7.79753
	0.40001	7.80794
	0.40334	7.7944
	0.40667	7.77617
	0.41001	7.7806
	0.41334	7.80299
	0.41667	7.82474
	0.42001	7.84531
	0.42334	7.85052
	0.42667	7.84349
	0.43001	7.82995
	0.43334	7.81315
	0.43667	7.79036
	0.44001	7.76667
	0.44334	7.76992
	0.44667	7.78203
	0.45001	7.81328
	0.45334	7.83867
	0.45667	7.84974
	0.46001	7.83281
	0.46334	7.81615
	0.46667	7.79544
	0.47001	7.77487
	0.47334	7.77591
	0.47667	7.79688
	0.48001	7.80456
	0.48334	7.78555
	0.48667	7.7901
	0.49001	7.80703
	0.49334	7.81432
	0.49667	7.78945
	0.50001	7.76784
	0.50334	7.76289
	0.50667	7.77578
	0.51001	7.78698
	0.51334	7.77617
	0.51667	7.77214
	0.52001	7.76628
	0.52334	7.77708
	0.52667	7.7819
	0.53001	7.79167
	0.53334	7.78568
	0.53667	7.75964
	0.54001	7.73229
	0.54334	7.72461
	0.54667	7.72813
	0.55001	7.74727
	0.55334	7.78255
	0.55667	7.81862
	0.56001	7.82852
	0.56334	7.80443
	0.56667	7.77057
	0.57001	7.7319
	0.57334	7.70391
	0.57667	7.68529
	0.58001	7.68542
	0.58334	7.71901
	0.58667	7.75417
	0.59001	7.79635
	0.59334	7.80977
	0.59667	7.81159
	0.60001	7.79492
	0.60334	7.77422
	0.60667	7.75247
	0.61001	7.73047
	0.61334	7.72292
	0.61667	7.73438
	0.62001	7.74336
	0.62334	7.74154
	0.62667	7.72018
	0.63001	7.70378
	0.63334	7.69375
	0.63667	7.70508
	0.64001	7.73828
	0.64334	7.75352
	0.64667	7.7526
	0.65001	7.74427
	0.65334	7.74167
	0.65667	7.74401
	0.66001	7.73542
	0.66334	7.74154
	0.66667	7.74102
	0.67001	7.73529
	0.67334	7.75404
	0.67667	7.7625
	0.68001	7.74961
	0.68334	7.71029
	0.68667	7.69583
	0.69001	7.7194
	0.69334	7.73242
	0.69667	7.73372
	0.70001	7.73945
	0.70334	7.75299
	0.70667	7.75755
	0.71001	7.74896
	0.71334	7.72031
	0.71667	7.71927
	0.72001	7.7224
	0.72334	7.72617
	0.72667	7.71693
	0.73001	7.71263
	0.73334	7.7138
	0.73667	7.7056
	0.74001	7.71862
	0.74334	7.74206
	0.74667	7.76185
	0.75001	7.7556
	0.75334	7.7526
	0.75667	7.75378
	0.76001	7.74141
	0.76334	7.72604
	0.76667	7.69805
	0.77001	7.67995
	0.77334	7.66198
	0.77667	7.67318
	0.78001	7.66172
	0.78334	7.68698
	0.78667	7.69518
	0.79001	7.72018
	0.79334	7.70013
	0.79667	7.68724
	0.80001	7.68372
	0.80334	7.69089
	0.80667	7.69674
	0.81001	7.69727
	0.81334	7.67982
	0.81667	7.68047
	0.82001	7.67565
	0.82334	7.69102
	0.82667	7.70378
	0.83001	7.6957
	0.83334	7.69349
	0.83667	7.68724
	0.84001	7.69505
	0.84334	7.6974
	0.84667	7.6806
	0.85001	7.67956
	0.85334	7.67018
	0.85667	7.67396
	0.86001	7.66693
	0.86334	7.64453
	0.86667	7.64753
	0.87001	7.65443
	0.87334	7.67044
	0.87667	7.64661
	0.88001	7.62878
	0.88334	7.6138
	0.88667	7.61367
	0.89001	7.62435
	0.89334	7.63477
	0.89667	7.63568
	0.90001	7.62708
	0.90334	7.61654
	0.90667	7.62305
	0.91001	7.63242
	0.91334	7.64375
	0.91667	7.64844
	0.92001	7.65469
	0.92334	7.65065
	0.92667	7.64635
	0.93001	7.61966
	0.93334	7.59518
	0.93667	7.58385
	0.94001	7.59102
	0.94334	7.59688
	0.94667	7.58125
	0.95001	7.57018
	0.95334	7.59714
	0.95667	7.70885
	0.96001	10.6362
	0.96334	84.479
	0.96667	7977.7
	0.97001	158573
	0.97334	432962
	0.97667	664775
	0.98001	722846
	0.98334	631948
	0.98667	550968
	0.99001	474534
	0.99334	396394
	0.99667	319621
	1.00001	249591
	1.00334	189851
	1.00667	140232
	1.01001	100259
	1.01334	69568.8
	1.01667	47302.5
	1.02001	31920.9
	1.02334	21663.3
	1.02667	14958.6
	1.03001	10549.7
	1.03334	7649.86
	1.03667	5706.32
	1.04001	4408.3
	1.04334	3490.97
	1.04667	2800.81
	1.05001	2229.95
	1.05334	1760.66
	1.05667	1385.99
	1.06001	1098.34
	1.06334	885.077
	1.06667	726.847
	1.07001	607.821
	1.07334	515.571
	1.07667	443.902
	1.08001	387.352
	1.08334	341.901
	1.08667	304.711
	1.09001	273.852
	1.09334	247.797
	1.09667	225.627
	1.10001	206.932
	1.10334	191.028
	1.10667	177.486
	1.11001	165.772
	1.11334	154.977
	1.11667	144.875
	1.12001	135.545
	1.12334	127.187
	1.12667	119.689
	1.13001	112.638
	1.13334	106.123
	1.13667	100
	1.14001	94.4341
	1.14334	89.3837
	1.14667	84.8402
	1.15001	80.7026
	1.15334	76.9029
	1.15667	73.5087
	1.16001	70.3256
	1.16334	67.3974
	1.16667	64.5685
	1.17001	61.9738
	1.17334	59.6348
	1.17667	57.5677
	1.18001	55.7902
	1.18334	54.3311
	1.18667	53.2452
	1.19001	52.409
	1.19334	51.605
	1.19667	50.6223
	1.20001	49.5902
	1.20334	48.5158
	1.20667	47.482
	1.21001	46.4413
	1.21334	45.3052
	1.21667	44.0626
	1.22001	42.6693
	1.22334	41.3181
	1.22667	40.0198
	1.23001	38.7169
	1.23334	37.4267
	1.23667	36.1668
	1.24001	35.0983
	1.24334	34.1691
	1.24667	33.3977
	1.25001	32.6366
	1.25334	31.896
	1.25667	31.135
	1.26001	30.4401
	1.26334	29.7512
	1.26667	29.1007
	1.27001	28.5
	1.27334	27.9783
	1.27667	27.5483
	1.28001	27.2665
	1.28334	27.1241
	1.28667	27.0085
	1.29001	26.8987
	1.29334	26.6578
	1.29667	26.3422
	1.30001	25.9491
	1.30334	25.5713
	1.30667	25.2165
	1.31001	24.8363
	1.31334	24.4557
	1.31667	24.1378
	1.32001	23.8361
	1.32334	23.5951
	1.32667	23.3619
	1.33001	23.1529
	1.33334	22.9085
	1.33667	22.6521
	1.34001	22.3805
	1.34334	22.1471
	1.34667	21.9289
	1.35001	21.7103
	1.35334	21.4663
	1.35667	21.2004
	1.36001	20.9703
	1.36334	20.7392
	1.36667	20.5289
	1.37001	20.2943
	1.37334	20.048
	1.37667	19.7935
	1.38001	19.5596
	1.38334	19.3297
	1.38667	19.1056
	1.39001	18.9111
	1.39334	18.7418
	1.39667	18.5897
	1.40001	18.4043
	1.40334	18.2397
	1.40667	18.0935
	1.41001	17.9896
	1.41334	17.8516
	1.41667	17.7074
	1.42001	17.5496
	1.42334	17.4043
	1.42667	17.2603
	1.43001	17.1105
	1.43334	16.9839
	1.43667	16.8822
	1.44001	16.7654
	1.44334	16.6195
	1.44667	16.4533
	1.45001	16.3083
	1.45334	16.1936
	1.45667	16.1083
	1.46001	16.0712
	1.46334	16.0802
	1.46667	16.1328
	1.47001	16.2396
	1.47334	16.3685
	1.47667	16.5292
	1.48001	16.659
	1.48334	16.7578
	1.48667	16.774
	1.49001	16.7445
	1.49334	16.6772
	1.49667	16.5711
	1.50001	16.425
	1.50334	16.2318
	1.50667	16.0172
	1.51001	15.8195
	1.51334	15.6484
	1.51667	15.4853
	1.52001	15.3108
	1.52334	15.1756
	1.52667	15.0898
	1.53001	15.0426
	1.53334	15.0004
	1.53667	14.955
	1.54001	14.9175
	1.54334	14.8754
	1.54667	14.8294
	1.55001	14.7642
	1.55334	14.6768
	1.55667	14.5878
	1.56001	14.485
	1.56334	14.3818
	1.56667	14.2629
	1.57001	14.1461
	1.57334	14.0178
	1.57667	13.9026
	1.58001	13.8019
	1.58334	13.6934
	1.58667	13.5878
	1.59001	13.48
	1.59334	13.4049
	1.59667	13.3273
	1.60001	13.2454
	1.60334	13.1758
	1.60667	13.0932
	1.61001	13.0022
	1.61334	12.9165
	1.61667	12.8335
	1.62001	12.7695
	1.62334	12.7022
	1.62667	12.6552
	1.63001	12.6012
	1.63334	12.5423
	1.63667	12.4779
	1.64001	12.4338
	1.64334	12.3884
	1.64667	12.3432
	1.65001	12.2741
	1.65334	12.2339
	1.65667	12.2092
	1.66001	12.1779
	1.66334	12.1195
	1.66667	12.0477
	1.67001	11.9815
	1.67334	11.9322
	1.67667	11.9064
	1.68001	11.8986
	1.68334	11.8616
	1.68667	11.8141
	1.69001	11.7794
	1.69334	11.7613
	1.69667	11.7229
	1.70001	11.6845
	1.70334	11.6606
	1.70667	11.6385
	1.71001	11.5922
	1.71334	11.5367
	1.71667	11.4953
	1.72001	11.4583
	1.72334	11.4263
	1.72667	11.413
	1.73001	11.4156
	1.73334	11.4104
	1.73667	11.3973
	1.74001	11.3827
	1.74334	11.3904
	1.74667	11.409
	1.75001	11.4513
	1.75334	11.5159
	1.75667	11.6139
	1.76001	11.7325
	1.76334	11.8542
	1.76667	11.9501
	1.77001	12.0193
	1.77334	12.0474
	1.77667	12.0418
	1.78001	12.0182
	1.78334	11.9831
	1.78667	11.9145
	1.79001	11.8333
	1.79334	11.7396
	1.79667	11.6638
	1.80001	11.5708
	1.80334	11.4924
	1.80667	11.3932
	1.81001	11.3014
	1.81334	11.1898
	1.81667	11.0996
	1.82001	11.0005
	1.82334	10.9233
	1.82667	10.8566
	1.83001	10.8043
	1.83334	10.728
	1.83667	10.6587
	1.84001	10.6103
	1.84334	10.6031
	1.84667	10.6073
	1.85001	10.5971
	1.85334	10.5969
	1.85667	10.6079
	1.86001	10.6402
	1.86334	10.6759
	1.86667	10.7085
	1.87001	10.7267
	1.87334	10.7038
	1.87667	10.669
	1.88001	10.631
	1.88334	10.6029
	1.88667	10.5706
	1.89001	10.5362
	1.89334	10.4866
	1.89667	10.4194
	1.90001	10.3513
	1.90334	10.3064
	1.90667	10.2604
	1.91001	10.2081
	1.91334	10.1599
	1.91667	10.1257
	1.92001	10.0913
	1.92334	10.0576
	1.92667	10.021
	1.93001	9.99896
	1.93334	9.97878
	1.93667	9.95872
	1.94001	9.95143
	1.94334	9.91745
	1.94667	9.88971
	1.95001	9.84935
	1.95334	9.82604
	1.95667	9.80664
	1.96001	9.7918
	1.96334	9.76888
	1.96667	9.73581
	1.97001	9.7069
	1.97334	9.68359
	1.97667	9.66784
	1.98001	9.63789
	1.98334	9.61003
	1.98667	9.57852
	1.99001	9.56354
	1.99334	9.55964
	1.99667	9.5513
	2.00001	9.53294
	2.00334	9.52109
	2.00667	9.52031
	2.01001	9.5181
	2.01334	9.51484
	2.01667	9.51615
	2.02001	9.50417
	2.02334	9.49753
	2.02667	9.4806
	2.03001	9.49622
	2.03334	9.49336
	2.03667	9.48464
	2.04001	9.46771
	2.04334	9.44102
	2.04667	9.42526
	2.05001	9.39727
	2.05334	9.39102
	2.05667	9.38411
	2.06001	9.38815
	2.06334	9.38138
	2.06667	9.36966
	2.07001	9.35052
	2.07334	9.33216
	2.07667	9.30768
	2.08001	9.28047
	2.08334	9.25247
	2.08667	9.23646
	2.09001	9.21706
	2.09334	9.21471
	2.09667	9.23008
	2.10001	9.2582
	2.10334	9.25977
	2.10667	9.21198
	2.11001	9.1474
	2.11334	9.08945
	2.11667	9.07839
	2.12001	9.06159
	2.12334	9.04583
	2.12667	9.02174
	2.13001	9.0181
	2.13334	9.01732
	2.13667	9.01927
	2.14001	9.00286
	2.14334	8.99427
	2.14667	8.98633
	2.15001	8.98776
	2.15334	8.98385
	2.15667	8.97669
	2.16001	9.0013
	2.16334	9.04583
	2.16667	9.10169
	2.17001	9.15313
	2.17334	9.22852
	2.17667	9.33333
	2.18001	9.46589
	2.18334	9.6013
	2.18667	9.72227
	2.19001	9.83359
	2.19334	9.92591
	2.19667	10.0072
	2.20001	10.0616
	2.20334	10.0783
	2.20667	10.0665
	2.21001	10.0268
	2.21334	9.99323
	2.21667	9.93464
	2.22001	9.86471
	2.22334	9.77891
	2.22667	9.70404
	2.23001	9.64232
	2.23334	9.56797
	2.23667	9.4901
	2.24001	9.40664
	2.24334	9.3276
	2.24667	9.24622
	2.25001	9.17891
	2.25334	9.12148
	2.25667	9.07344
	2.26001	9.01758
	2.26334	8.96732
	2.26667	8.93789
	2.27001	8.90859
	2.27334	8.8875
	2.27667	8.86133
	2.28001	8.83464
	2.28334	8.80195
	2.28667	8.76419
	2.29001	8.71276
	2.29334	8.68672
	2.29667	8.65638
	2.30001	8.65859
	2.30334	8.67057
	2.30667	8.69701
	2.31001	8.71328
	2.31334	8.71159
	2.31667	8.71315
	2.32001	8.74349
	2.32334	8.80716
	2.32667	8.88112
	2.33001	8.93086
	2.33334	8.96276
	2.33667	8.9793
	2.34001	9.00938
	2.34334	9.0138
	2.34667	9.02708
	2.35001	9.01927
	2.35334	9.00586
	2.35667	8.97096
	2.36001	8.9388
	2.36334	8.91198
	2.36667	8.88503
	2.37001	8.85911
	2.37334	8.81406
	2.37667	8.76263
	2.38001	8.71536
	2.38334	8.68516
	2.38667	8.6638
	2.39001	8.61823
	2.39334	8.58516
	2.39667	8.56888
	2.40001	8.5513
	2.40334	8.51315
	2.40667	8.47565
	2.41001	8.45951
	2.41334	8.44661
	2.41667	8.42188
	2.42001	8.4069
	2.42334	8.40117
	2.42667	8.39727
	2.43001	8.38138
	2.43334	8.37552
	2.43667	8.36393
	2.44001	8.36289
	2.44334	8.33685
	2.44667	8.31706
	2.45001	8.29362
	2.45334	8.29219
	2.45667	8.27083
	2.46001	8.2526
	2.46334	8.24284
	2.46667	8.25169
	2.47001	8.25508
	2.47334	8.24297
	2.47667	8.23372
	2.48001	8.23099
	2.48334	8.22852
	2.48667	8.22096
	2.49001	8.20117
	2.49334	8.19401
	2.49667	8.19518
	2.50001	8.20365
	2.50334	8.19349
	2.50667	8.18451
	2.51001	8.17253
	2.51334	8.17057
	2.51667	8.17018
	2.52001	8.16654
	2.52334	8.15742
	2.52667	8.13737
	2.53001	8.13255
	2.53334	8.13451
	2.53667	8.13268
	2.54001	8.12982
	2.54334	8.11159
	2.54667	8.09388
	2.55001	8.07969
	2.55334	8.07266
	2.55667	8.07799
	2.56001	8.08086
	2.56334	8.0806
	2.56667	8.0724
	2.57001	8.07435
	2.57334	8.07188
	2.57667	8.06016
	2.58001	8.01992
	2.58334	8.02031
	2.58667	8.02904
	2.59001	8.03711
	2.59334	8.04245
	2.59667	8.05547
	2.60001	8.06654
	2.60334	8.04258
	2.60667	8.02513
	2.61001	8.02734
	2.61334	8.0388
	2.61667	8.04154
	2.62001	8.0332
	2.62334	8.02122
	2.62667	8.01576
	2.63001	8.00651
	2.63334	8.00807
	2.63667	7.99635
	2.64001	7.99857
	2.64334	7.98451
	2.64667	7.97031
	2.65001	7.95951
	2.65334	7.96016
	2.65667	7.96107
	2.66001	7.9487
	2.66334	7.93633
	2.66667	7.9487
	2.67001	7.9582
	2.67334	7.96745
	2.67667	7.9638
	2.68001	7.95534
	2.68334	7.94375
	2.68667	7.92786
	2.69001	7.92109
	2.69334	7.92031
	2.69667	7.91966
	2.70001	7.9276
	2.70334	7.92682
	2.70667	7.94336
	2.71001	7.94727
	2.71334	7.94987
	2.71667	7.93086
	2.72001	7.91836
	2.72334	7.90547
	2.72667	7.88281
	2.73001	7.87057
	2.73334	7.87044
	2.73667	7.87474
	2.74001	7.87682
	2.74334	7.86628
	2.74667	7.8776
	2.75001	7.8888
	2.75334	7.9056
	2.75667	7.90703
	2.76001	7.90026
	2.76334	7.92396
	2.76667	7.95065
	2.77001	7.9931
	2.77334	8.01641
	2.77667	8.0526
	2.78001	8.09219
	2.78334	8.13451
	2.78667	8.1625
	2.79001	8.17917
	2.79334	8.20143
	2.79667	8.23802
	2.80001	8.26641
	2.80334	8.27448
	2.80667	8.26354
	2.81001	8.25221
	2.81334	8.24102
	2.81667	8.21992
	2.82001	8.18438
	2.82334	8.15039
	2.82667	8.11602
	2.83001	8.09701
	2.83334	8.07214
	2.83667	8.06211
	2.84001	8.03776
	2.84334	8.00104
	2.84667	7.97578
	2.85001	7.95352
	2.85334	7.93971
	2.85667	7.9151
	2.86001	7.90013
	2.86334	7.88893
	2.86667	7.88672
	2.87001	7.88424
	2.87334	7.87591
	2.87667	7.84232
	2.88001	7.80677
	2.88334	7.79036
	2.88667	7.79128
	2.89001	7.79505
	2.89334	7.78177
	2.89667	7.77227
	2.90001	7.75482
	2.90334	7.73945
	2.90667	7.71953
	2.91001	7.73008
	2.91334	7.73646
	2.91667	7.73828
	2.92001	7.72188
	2.92334	7.71198
	2.92667	7.69857
	2.93001	7.69076
	2.93334	7.69076
	2.93667	7.69518
	2.94001	7.68659
	2.94334	7.66836
	2.94667	7.65221
	2.95001	7.66719
	2.95334	7.68581
	2.95667	7.69922
	2.96001	7.68659
	2.96334	7.69023
	2.96667	7.70352
	2.97001	7.73216
	2.97334	7.74635
	2.97667	7.76172
	2.98001	7.77031
	2.98334	7.77786
	2.98667	7.79844
	2.99001	7.81979
	2.99334	7.84609
	2.99667	7.85794
	3.00001	7.85547
	3.00334	7.85299
	3.00667	7.85182
	3.01001	7.85729
	3.01334	7.85104
	3.01667	7.85156
	3.02001	7.84102
	3.02334	7.81771
	3.02667	7.76992
	3.03001	7.7457
	3.03334	7.75716
	3.03667	7.77435
	3.04001	7.76836
	3.04334	7.74688
	3.04667	7.71198
	3.05001	7.68685
	3.05334	7.66875
	3.05667	7.66693
	3.06001	7.65924
	3.06334	7.63672
	3.06667	7.61914
	3.07001	7.61654
	3.07334	7.61888
	3.07667	7.62734
	3.08001	7.6125
	3.08334	7.59427
	3.08667	7.56797
	3.09001	7.55547
	3.09334	7.55612
	3.09667	7.56406
	3.10001	7.55846
	3.10334	7.55924
	3.10667	7.56068
	3.11001	7.57174
	3.11334	7.56745
	3.11667	7.5526
	3.12001	7.54076
	3.12334	7.5306
	3.12667	7.52591
	3.13001	7.53125
	3.13334	7.54102
	3.13667	7.54141
	3.14001	7.53346
	3.14334	7.52943
	3.14667	7.51979
	3.15001	7.50052
	3.15334	7.48438
	3.15667	7.49258
	3.16001	7.50208
	3.16334	7.5099
	3.16667	7.50391
	3.17001	7.50638
	3.17334	7.50482
	3.17667	7.50417
	3.18001	7.48854
	3.18334	7.47656
	3.18667	7.47135
	3.19001	7.47292
	3.19334	7.4793
	3.19667	7.47669
	3.20001	7.48385
	3.20334	7.4806
	3.20667	7.47591
	3.21001	7.46602
	3.21334	7.46211
	3.21667	7.45365
	3.22001	7.45755
	3.22334	7.44427
	3.22667	7.43802
	3.23001	7.4319
	3.23334	7.45221
	3.23667	7.4737
	3.24001	7.47279
	3.24334	7.46211
	3.24667	7.45104
	3.25001	7.45286
	3.25334	7.44974
	3.25667	7.44857
	3.26001	7.43047
	3.26334	7.40951
	3.26667	7.39258
	3.27001	7.40326
	3.27334	7.41979
	3.27667	7.42943
	3.28001	7.4237
	3.28334	7.42161
	3.28667	7.42826
	3.29001	7.44076
	3.29334	7.43997
	3.29667	7.42682
	3.30001	7.41094
	3.30334	7.40599
	3.30667	7.41771
	3.31001	7.42474
	3.31334	7.42487
	3.31667	7.41797
	3.32001	7.41211
	3.32334	7.41029
	3.32667	7.40273
	3.33001	7.40104
	3.33334	7.40117
	3.33667	7.40143
	3.34001	7.40234
	3.34334	7.39661
	3.34667	7.39635
	3.35001	7.39544
	3.35334	7.41302
	3.35667	7.41602
	3.36001	7.41367
	3.36334	7.39427
	3.36667	7.38594
	3.37001	7.39219
	3.37334	7.39414
	3.37667	7.40091
	3.38001	7.38932
	3.38334	7.37461
	3.38667	7.3599
	3.39001	7.36628
	3.39334	7.375
	3.39667	7.38932
	3.40001	7.40286
	3.40334	7.40729
	3.40667	7.3918
	3.41001	7.36523
	3.41334	7.35404
	3.41667	7.35339
	3.42001	7.35039
	3.42334	7.3444
	3.42667	7.33542
	3.43001	7.31576
	3.43334	7.32422
	3.43667	7.33099
	3.44001	7.36211
	3.44334	7.36224
	3.44667	7.36471
	3.45001	7.3569
	3.45334	7.3487
	3.45667	7.3513
	3.46001	7.35508
	3.46334	7.35964
	3.46667	7.37318
	3.47001	7.37487
	3.47334	7.37357
	3.47667	7.3582
	3.48001	7.35651
	3.48334	7.37279
	3.48667	7.37357
	3.49001	7.36042
	3.49334	7.33893
	3.49667	7.34544
	3.50001	7.36172
	3.50334	7.36003
	3.50667	7.35117
	3.51001	7.3431
	3.51334	7.33867
	3.51667	7.32526
	3.52001	7.32526
	3.52334	7.33997
	3.52667	7.35326
	3.53001	7.34818
	3.53334	7.34271
	3.53667	7.34089
	3.54001	7.34193
	3.54334	7.32695
	3.54667	7.31888
	3.55001	7.30729
	3.55334	7.30299
	3.55667	7.29596
	3.56001	7.28893
	3.56334	7.28815
	3.56667	7.29258
	3.57001	7.29622
	3.57334	7.29479
	3.57667	7.29805
	3.58001	7.30911
	3.58334	7.30664
	3.58667	7.3
	3.59001	7.28971
	3.59334	7.28828
	3.59667	7.27852
	3.60001	7.28581
	3.60334	7.30052
	3.60667	7.30469
	3.61001	7.29505
	3.61334	7.30039
	3.61667	7.29779
	3.62001	7.29635
	3.62334	7.27487
	3.62667	7.26771
	3.63001	7.25221
	3.63334	7.25143
	3.63667	7.25469
	3.64001	7.26328
	3.64334	7.26042
	3.64667	7.27109
	3.65001	7.27396
	3.65334	7.27773
	3.65667	7.26979
	3.66001	7.2681
	3.66334	7.24779
	3.66667	7.23385
	3.67001	7.22799
	3.67334	7.23672
	3.67667	7.23906
	3.68001	7.23255
	3.68334	7.22956
	3.68667	7.22396
	3.69001	7.21875
	3.69334	7.20872
	3.69667	7.19987
	3.70001	7.20872
	3.70334	7.22878
	3.70667	7.24271
	3.71001	7.23776
	3.71334	7.23763
	3.71667	7.23008
	3.72001	7.22396
	3.72334	7.22031
	3.72667	7.22305
	3.73001	7.20885
	3.73334	7.20013
	3.73667	7.19557
	3.74001	7.19753
	3.74334	7.20391
	3.74667	7.19688
	3.75001	7.18984
	3.75334	7.17227
	3.75667	7.18945
	3.76001	7.20586
	3.76334	7.2069
	3.76667	7.18984
	3.77001	7.20039
	3.77334	7.22057
	3.77667	7.24232
	3.78001	7.24063
	3.78334	7.23945
	3.78667	7.23073
	3.79001	7.22279
	3.79334	7.22031
	3.79667	7.21576
	3.80001	7.23112
	3.80334	7.23542
	3.80667	7.24349
	3.81001	7.23164
	3.81334	7.21953
	3.81667	7.2207
	3.82001	7.22786
	3.82334	7.22539
	3.82667	7.20495
	3.83001	7.19648
	3.83334	7.21146
	3.83667	7.22279
	3.84001	7.22409
	3.84334	7.20729
	3.84667	7.19974
	3.85001	7.18997
	3.85334	7.1944
	3.85667	7.1901
	3.86001	7.20052
	3.86334	7.1931
	3.86667	7.19375
	3.87001	7.18789
	3.87334	7.19427
	3.87667	7.2026
	3.88001	7.19948
	3.88334	7.19323
	3.88667	7.17799
	3.89001	7.17383
	3.89334	7.17057
	3.89667	7.16706
	3.90001	7.15391
	3.90334	7.15391
	3.90667	7.17161
	3.91001	7.18815
	3.91334	7.18724
	3.91667	7.16263
	3.92001	7.13529
	3.92334	7.11914
	3.92667	7.12526
	3.93001	7.13945
	3.93334	7.14987
	3.93667	7.15339
	3.94001	7.15599
	3.94334	7.15612
	3.94667	7.1569
	3.95001	7.1556
	3.95334	7.15143
	3.95667	7.16081
	3.96001	7.16693
	3.96334	7.15247
	3.96667	7.1194
	3.97001	7.11016
	3.97334	7.13646
	3.97667	7.16654
	3.98001	7.17435
	3.98334	7.16693
	3.98667	7.17148
	3.99001	7.19297
	3.99334	7.20143
	3.99667	7.18984
	4.00001	7.1582
	4.00334	7.16107
	4.00667	7.16563
	4.01001	7.17214
	4.01334	7.16849
	4.01667	7.18177
	4.02001	7.18359
	4.02334	7.17383
	4.02667	7.17031
	4.03001	7.1931
	4.03334	7.20964
	4.03667	7.20794
	4.04001	7.19883
	4.04334	7.18307
	4.04667	7.17721
	4.05001	7.16745
	4.05334	7.16602
	4.05667	7.16081
	4.06001	7.15
	4.06334	7.16159
	4.06667	7.1737
	4.07001	7.18438
	4.07334	7.16367
	4.07667	7.14583
	4.08001	7.14063
	4.08334	7.12891
	4.08667	7.11029
	4.09001	7.10286
	4.09334	7.11393
	4.09667	7.13112
	4.10001	7.12214
	4.10334	7.11693
	4.10667	7.1043
	4.11001	7.1026
	4.11334	7.10951
	4.11667	7.11628
	4.12001	7.11628
	4.12334	7.10156
	4.12667	7.09297
	4.13001	7.07956
	4.13334	7.07266
	4.13667	7.06914
	4.14001	7.08971
	4.14334	7.10664
	4.14667	7.12161
	4.15001	7.12018
	4.15334	7.1069
	4.15667	7.08945
	4.16001	7.08503
	4.16334	7.08477
	4.16667	7.0862
	4.17001	7.08372
	4.17334	7.09818
	4.17667	7.10573
	4.18001	7.10313
	4.18334	7.10352
	4.18667	7.10612
	4.19001	7.11966
	4.19334	7.12682
	4.19667	7.11042
	4.20001	7.09102
	4.20334	7.08997
	4.20667	7.11185
	4.21001	7.11615
	4.21334	7.1013
	4.21667	7.08138
	4.22001	7.07956
	4.22334	7.06836
	4.22667	7.06276
	4.23001	7.05495
	4.23334	7.04948
	4.23667	7.04818
	4.24001	7.06432
	4.24334	7.07682
	4.24667	7.08216
	4.25001	7.07826
	4.25334	7.08411
	4.25667	7.08802
	4.26001	7.08477
	4.26334	7.07904
	4.26667	7.07227
	4.27001	7.06523
	4.27334	7.07526
	4.27667	7.09115
	4.28001	7.09427
	4.28334	7.09271
	4.28667	7.08932
	4.29001	7.09141
	4.29334	7.08177
	4.29667	7.07878
	4.30001	7.07266
	4.30334	7.06523
	4.30667	7.06016
	4.31001	7.07109
	4.31334	7.08177
	4.31667	7.08477
	4.32001	7.06797
	4.32334	7.04766
	4.32667	7.03112
	4.33001	7.03594
	4.33334	7.04674
	4.33667	7.04284
	4.34001	7.03438
	4.34334	7.03789
	4.34667	7.04583
	4.35001	7.0513
	4.35334	7.03568
	4.35667	7.04206
	4.36001	7.04219
	4.36334	7.05234
	4.36667	7.05703
	4.37001	7.06471
	4.37334	7.07656
	4.37667	7.07826
	4.38001	7.06667
	4.38334	7.04128
	4.38667	7.0237
	4.39001	7.02591
	4.39334	7.03854
	4.39667	7.04219
	4.40001	7.03255
	4.40334	7.03555
	4.40667	7.05404
	4.41001	7.07214
	4.41334	7.07357
	4.41667	7.05534
	4.42001	7.03971
	4.42334	7.03997
	4.42667	7.0375
	4.43001	7.04948
	4.43334	7.05495
	4.43667	7.06719
	4.44001	7.06055
	4.44334	7.06719
	4.44667	7.08281
	4.45001	7.09987
	4.45334	7.08867
	4.45667	7.06992
	4.46001	7.06523
	4.46334	7.05443
	4.46667	7.03294
	4.47001	7.01563
	4.47334	7.02318
	4.47667	7.04193
	4.48001	7.05755
	4.48334	7.05586
	4.48667	7.04609
	4.49001	7.03346
	4.49334	7.0401
	4.49667	7.06172
	4.50001	7.06758
	4.50334	7.0599
	4.50667	7.05716
	4.51001	7.06589
	4.51334	7.06927
	4.51667	7.06471
	4.52001	7.07253
	4.52334	7.07695
	4.52667	7.08203
	4.53001	7.08516
	4.53334	7.09427
	4.53667	7.08919
	4.54001	7.0862
	4.54334	7.09375
	4.54667	7.10703
	4.55001	7.10872
	4.55334	7.10247
	4.55667	7.10469
	4.56001	7.10013
	4.56334	7.0918
	4.56667	7.07344
	4.57001	7.06758
	4.57334	7.07318
	4.57667	7.07109
	4.58001	7.06771
	4.58334	7.06901
	4.58667	7.08438
	4.59001	7.08841
	4.59334	7.0651
	4.59667	7.05234
	4.60001	7.04479
	4.60334	7.04141
	4.60667	7.03542
	4.61001	7.04544
	4.61334	7.07109
	4.61667	7.08021
	4.62001	7.0612
	4.62334	7.02487
	4.62667	7.00833
	4.63001	7.00299
	4.63334	7.00234
	4.63667	7.00352
	4.64001	7.01445
	4.64334	7.02396
	4.64667	7.02331
	4.65001	7.02292
	4.65334	7.02018
	4.65667	7.0069
	4.66001	6.98112
	4.66334	6.98151
	4.66667	6.97995
	4.67001	6.99141
	4.67334	6.99596
	4.67667	7.00703
	4.68001	7.01719
	4.68334	7.01784
	4.68667	7.01107
	4.69001	6.99596
	4.69334	6.99167
	4.69667	7.00182
	4.70001	7.0151
	4.70334	7.02956
	4.70667	7.02943
	4.71001	7.02057
	4.71334	7.0112
	4.71667	7.01497
	4.72001	7.02734
	4.72334	7.02721
	4.72667	7.0151
	4.73001	7.0026
	4.73334	6.99049
	4.73667	6.9806
	4.74001	6.98177
	4.74334	6.99427
	4.74667	7.00234
	4.75001	7.00026
	4.75334	6.98906
	4.75667	6.99232
	4.76001	6.98464
	4.76334	6.98424
	4.76667	6.9832
	4.77001	6.99089
	4.77334	6.98698
	4.77667	6.97526
	4.78001	6.97214
	4.78334	6.98034
	4.78667	6.99115
	4.79001	6.98841
	4.79334	6.98099
	4.79667	6.98594
	4.80001	6.99154
	4.80334	6.98229
	4.80667	6.97292
	4.81001	6.97409
	4.81334	6.99479
	4.81667	7.00013
	4.82001	6.98307
	4.82334	6.96016
	4.82667	6.95
	4.83001	6.96328
	4.83334	6.97982
	4.83667	6.9875
	4.84001	6.9987
	4.84334	7.01107
	4.84667	7.0013
	4.85001	6.98711
	4.85334	6.97826
	4.85667	6.98841
	4.86001	7.00573
	4.86334	7.03203
	4.86667	7.05052
	4.87001	7.06068
	4.87334	7.06966
	4.87667	7.09036
	4.88001	7.125
	4.88334	7.16029
	4.88667	7.20703
	4.89001	7.24284
	4.89334	7.27435
	4.89667	7.31641
	4.90001	7.36237
	4.90334	7.40234
	4.90667	7.4431
	4.91001	7.47148
	4.91334	7.50365
	4.91667	7.51862
	4.92001	7.53854
	4.92334	7.54453
	4.92667	7.55169
	4.93001	7.5474
	4.93334	7.54974
	4.93667	7.54076
	4.94001	7.53958
	4.94334	7.52109
	4.94667	7.49089
	4.95001	7.45977
	4.95334	7.44609
	4.95667	7.43034
	4.96001	7.40846
	4.96334	7.38568
	4.96667	7.37201
	4.97001	7.35573
	4.97334	7.32148
	4.97667	7.28997
	4.98001	7.27005
	4.98334	7.25612
	4.98667	7.23112
	4.99001	7.19479
	4.99334	7.16875
	4.99667	7.15573
	5.00001	7.14544
	5.00334	7.13333
	5.00667	7.12214
	5.01001	7.11016
	5.01334	7.09688
	5.01667	7.09115
	5.02001	7.08906
	5.02334	7.08359
	5.02667	7.07031
	5.03001	7.06458
	5.03334	7.07461
	5.03667	7.07461
	5.04001	7.06875
	5.04334	7.05
	5.04667	7.04935
	5.05001	7.04544
	5.05334	7.03867
	5.05667	7.02227
	5.06001	6.99961
	5.06334	6.98333
	5.06667	6.96875
	5.07001	6.96953
	5.07334	6.97982
	5.07667	6.98906
	5.08001	6.99492
	5.08334	6.99453
	5.08667	6.99492
	5.09001	7.00339
	5.09334	7.00586
	5.09667	7.00313
	5.10001	6.99336
	5.10334	6.98372
	5.10667	6.98125
	5.11001	6.97956
	5.11334	6.98529
	5.11667	7.00013
	5.12001	7.01042
	5.12334	7.00781
	5.12667	6.99427
	5.13001	6.98477
	5.13334	6.97995
	5.13667	6.96406
	5.14001	6.94948
	5.14334	6.94805
	5.14667	6.96693
	5.15001	6.97409
	5.15334	6.96576
	5.15667	6.95104
	5.16001	6.9444
	5.16334	6.94961
	5.16667	6.9638
	5.17001	6.97292
	5.17334	6.97943
	5.17667	6.9806
	5.18001	6.97643
	5.18334	6.96732
	5.18667	6.95651
	5.19001	6.96224
	5.19334	6.95885
	5.19667	6.95039
	5.20001	6.95951
	5.20334	6.95911
	5.20667	6.95365
	5.21001	6.93919
	5.21334	6.94102
	5.21667	6.9526
	5.22001	6.9474
	5.22334	6.93971
	5.22667	6.9224
	5.23001	6.91289
	5.23334	6.9138
	5.23667	6.91081
	5.24001	6.91055
	5.24334	6.92005
	5.24667	6.93477
	5.25001	6.9487
	5.25334	6.95339
	5.25667	6.95794
	5.26001	6.94505
	5.26334	6.9194
	5.26667	6.91094
	5.27001	6.91836
	5.27334	6.92005
	5.27667	6.92318
	5.28001	6.92852
	5.28334	6.9474
	5.28667	6.95143
	5.29001	6.95104
	5.29334	6.93711
	5.29667	6.92747
	5.30001	6.92643
	5.30334	6.93776
	5.30667	6.94102
	5.31001	6.94583
	5.31334	6.95156
	5.31667	6.9599
	5.32001	6.94896
	5.32334	6.93867
	5.32667	6.94141
	5.33001	6.95247
	5.33334	6.95417
	5.33667	6.94948
	5.34001	6.93529
	5.34334	6.92852
	5.34667	6.90977
	5.35001	6.90599
	5.35334	6.91289
	5.35667	6.93294
	5.36001	6.93555
	5.36334	6.92487
	5.36667	6.91602
	5.37001	6.91693
	5.37334	6.90951
	5.37667	6.89818
	5.38001	6.89102
	5.38334	6.89648
	5.38667	6.91628
	5.39001	6.92305
	5.39334	6.93542
	5.39667	6.92852
	5.40001	6.9319
	5.40334	6.92982
	5.40667	6.92826
	5.41001	6.92904
	5.41334	6.93529
	5.41667	6.93919
	5.42001	6.93203
	5.42334	6.92188
	5.42667	6.9194
	5.43001	6.92943
	5.43334	6.93815
	5.43667	6.95286
	5.44001	6.94518
	5.44334	6.94401
	5.44667	6.93555
	5.45001	6.94323
	5.45334	6.93984
	5.45667	6.92826
	5.46001	6.93086
	5.46334	6.93333
	5.46667	6.93581
	5.47001	6.92057
	5.47334	6.89818
	5.47667	6.89922
	5.48001	6.91185
	5.48334	6.93542
	5.48667	6.94297
	5.49001	6.93529
	5.49334	6.92188
	5.49667	6.92096
	5.50001	6.93672
	5.50334	6.95013
	5.50667	6.94388
	5.51001	6.94401
	5.51334	6.95703
	5.51667	6.97253
	5.52001	6.96497
	5.52334	6.9457
	5.52667	6.95365
	5.53001	6.96445
	5.53334	6.96797
	5.53667	6.93984
	5.54001	6.92422
	5.54334	6.92461
	5.54667	6.95091
	5.55001	6.9569
	5.55334	6.94427
	5.55667	6.91354
	5.56001	6.90872
	5.56334	6.91888
	5.56667	6.92279
	5.57001	6.91289
	5.57334	6.90951
	5.57667	6.92487
	5.58001	6.94258
	5.58334	6.96068
	5.58667	6.95352
	5.59001	6.93893
	5.59334	6.91914
	5.59667	6.91523
	5.60001	6.92305
	5.60334	6.93346
	5.60667	6.93997
	5.61001	6.93919
	5.61334	6.93073
	5.61667	6.93112
	5.62001	6.93581
	5.62334	6.94557
	5.62667	6.94219
	5.63001	6.93555
	5.63334	6.92552
	5.63667	6.92526
	5.64001	6.91602
	5.64334	6.92109
	5.64667	6.93151
	5.65001	6.9474
	5.65334	6.94935
	5.65667	6.95091
	5.66001	6.95898
	5.66334	6.95768
	5.66667	6.94583
	5.67001	6.92253
	5.67334	6.90547
	5.67667	6.89167
	5.68001	6.88789
	5.68334	6.90117
	5.68667	6.9056
	5.69001	6.91576
	5.69334	6.91745
	5.69667	6.91732
	5.70001	6.91354
	5.70334	6.90807
	5.70667	6.90846
	5.71001	6.90391
	5.71334	6.91432
	5.71667	6.9237
	5.72001	6.93594
	5.72334	6.93281
	5.72667	6.93516
	5.73001	6.92396
	5.73334	6.91497
	5.73667	6.9026
	5.74001	6.88906
	5.74334	6.88841
	5.74667	6.90221
	5.75001	6.92956
	5.75334	6.9431
	5.75667	6.93789
	5.76001	6.93151
	5.76334	6.92396
	5.76667	6.91615
	5.77001	6.9056
	5.77334	6.88971
	5.77667	6.88555
	5.78001	6.90378
	5.78334	6.92474
	5.78667	6.94128
	5.79001	6.9388
	5.79334	6.93464
	5.79667	6.92266
	5.80001	6.90729
	5.80334	6.90638
	5.80667	6.91068
	5.81001	6.92396
	5.81334	6.92474
	5.81667	6.92513
	5.82001	6.92747
	5.82334	6.92839
	5.82667	6.91888
	5.83001	6.90703
	5.83334	6.90078
	5.83667	6.90208
	5.84001	6.88451
	5.84334	6.88021
	5.84667	6.88945
	5.85001	6.9181
	5.85334	6.93555
	5.85667	6.94414
	5.86001	6.93958
	5.86334	6.92083
	5.86667	6.89831
	5.87001	6.89206
	5.87334	6.90013
	5.87667	6.91966
	5.88001	6.93216
	5.88334	6.94596
	5.88667	6.95065
	5.89001	6.95352
	5.89334	6.94375
	5.89667	6.94141
	5.90001	6.92982
	5.90334	6.93411
	5.90667	6.93672
	5.91001	6.93294
	5.91334	6.93242
	5.91667	6.93073
	5.92001	6.94245
	5.92334	6.94258
	5.92667	6.93737
	5.93001	6.93646
	5.93334	6.93281
	5.93667	6.9375
	5.94001	6.9332
	5.94334	6.92956
	5.94667	6.92682
	5.95001	6.91758
	5.95334	6.92083
	5.95667	6.91862
	5.96001	6.92409
	5.96334	6.92344
	5.96667	6.91745
	5.97001	6.90924
	5.97334	6.89844
	5.97667	6.89167
	5.98001	6.90573
	5.98334	6.92643
	5.98667	6.93151
	5.99001	6.9276
	5.99334	6.92487
	5.99667	6.92031
	6.00001	6.91276
	6.00334	6.89701
	6.00667	6.89922
	6.01001	6.88477
	6.01334	6.87734
	6.01667	6.87956
	6.02001	6.89831
	6.02334	6.90612
	6.02667	6.91745
	6.03001	6.92565
	6.03334	6.93984
	6.03667	6.93333
	6.04001	6.91693
	6.04334	6.90117
	6.04667	6.89922
	6.05001	6.90911
	6.05334	6.91146
	6.05667	6.91497
	6.06001	6.91185
	6.06334	6.90794
	6.06667	6.89336
	6.07001	6.90013
	6.07334	6.9026
	6.07667	6.91445
	6.08001	6.92057
	6.08334	6.92799
	6.08667	6.93268
	6.09001	6.92174
	6.09334	6.92044
	6.09667	6.91745
	6.10001	6.91667
	6.10334	6.9207
	6.10667	6.91836
	6.11001	6.91432
	6.11334	6.91211
	6.11667	6.92878
	6.12001	6.95195
	6.12334	6.96211
	6.12667	6.95599
	6.13001	6.94805
	6.13334	6.92982
	6.13667	6.91628
	6.14001	6.91602
	6.14334	6.93125
	6.14667	6.94388
	6.15001	6.95755
	6.15334	6.96914
	6.15667	6.98464
	6.16001	6.98789
	6.16334	6.98268
	6.16667	6.96901
	6.17001	6.95586
	6.17334	6.95091
	6.17667	6.95508
	6.18001	6.9599
	6.18334	6.96628
	6.18667	6.97539
	6.19001	6.98516
	6.19334	6.98893
	6.19667	6.98646
	6.20001	6.98737
	6.20334	6.98711
	6.20667	6.99401
	6.21001	6.98424
	6.21334	6.98529
	6.21667	6.98867
	6.22001	7.01732
	6.22334	7.04102
	6.22667	7.03854
	6.23001	7.02786
	6.23334	7.02227
	6.23667	7.03503
	6.24001	7.0418
	6.24334	7.03854
	6.24667	7.0332
	6.25001	7.02695
	6.25334	7.03229
	6.25667	7.0388
	6.26001	7.03151
	6.26334	7.0112
	6.26667	6.97956
	6.27001	6.9763
	6.27334	6.97487
	6.27667	6.97031
	6.28001	6.96563
	6.28334	6.9638
	6.28667	6.97422
	6.29001	6.96628
	6.29334	6.96628
	6.29667	6.97096
	6.30001	6.9888
	6.30334	6.98971
	6.30667	6.98607
	6.31001	6.95872
	6.31334	6.9526
	6.31667	6.95898
	6.32001	6.96445
	6.32334	6.9513
	6.32667	6.93737
	6.33001	6.94193
	6.33334	6.94844
	6.33667	6.94792
	6.34001	6.94688
	6.34334	6.9388
	6.34667	6.93815
	6.35001	6.95299
	6.35334	6.97109
	6.35667	6.97839
	6.36001	6.96185
	6.36334	6.95078
	6.36667	6.94219
	6.37001	6.93867
	6.37334	6.93398
	6.37667	6.93815
	6.38001	6.9362
	6.38334	6.94492
	6.38667	6.94206
	6.39001	6.94857
	6.39334	6.94766
	6.39667	6.94701
	6.40001	6.93802
	6.40334	6.93034
	6.40667	6.92773
	6.41001	6.9375
	6.41334	6.94102
	6.41667	6.93815
	6.42001	6.9276
	6.42334	6.93529
	6.42667	6.94102
	6.43001	6.93958
	6.43334	6.91953
	6.43667	6.90951
	6.44001	6.9082
	6.44334	6.90521
	6.44667	6.90612
	6.45001	6.90638
	6.45334	6.92643
	6.45667	6.93451
	6.46001	6.93464
	6.46334	6.91992
	6.46667	6.91263
	6.47001	6.91133
	6.47334	6.91615
	6.47667	6.91497
	6.48001	6.92096
	6.48334	6.9194
	6.48667	6.91927
	6.49001	6.9207
	6.49334	6.92096
	6.49667	6.91133
	6.50001	6.89336
	6.50334	6.88737
	6.50667	6.89453
	6.51001	6.90833
	6.51334	6.90885
	6.51667	6.91563
	6.52001	6.92591
	6.52334	6.92721
	6.52667	6.90885
	6.53001	6.89258
	6.53334	6.89193
	6.53667	6.90326
	6.54001	6.90677
	6.54334	6.90234
	6.54667	6.90013
	6.55001	6.89922
	6.55334	6.91563
	6.55667	6.93255
	6.56001	6.93841
	6.56334	6.93255
	6.56667	6.92331
	6.57001	6.91406
	6.57334	6.91432
	6.57667	6.90547
	6.58001	6.90924
	6.58334	6.90964
	6.58667	6.90924
	6.59001	6.91237
	6.59334	6.91263
	6.59667	6.91563
	6.60001	6.90299
	6.60334	6.89753
	6.60667	6.89596
	6.61001	6.89961
	6.61334	6.89076
	6.61667	6.87982
	6.62001	6.875
	6.62334	6.88333
	6.62667	6.89688
	6.63001	6.90911
	6.63334	6.90156
	6.63667	6.89167
	6.64001	6.88242
	6.64334	6.89063
	6.64667	6.89531
	6.65001	6.90807
	6.65334	6.91198
	6.65667	6.91914
	6.66001	6.90898
	6.66334	6.90964
[truncated: 6,225 more rows]

## Sheet: Fig. 4E
			VLCFAs (g/L)			LCFAs (g/L)
		YLVL3	1.55584	1.46864	1.36746	9.20448	9.29408	7.9929
		YLVL6	1.751	1.9314	1.80084	8.2297	8.88	8.52258
		YLVL7	3.625	3.7101	3.2604	10.498	10.8472	10.5534
		YLVL8	3.5332	3.556	3.6112	11.1252	9.632	11.248
		YLVL10	3.224	4.191	3.79995	6.7288	8.382	7.8078

## Sheet: Fig. 4F
				YLVL3			YLVL6			YLVL7			YLVL8			YLVL10
		Percentage of FAME (%)	LCFAs	84.6	84.8	83	79.9	80	81.4	72.4	72.8	73.8	76.2	68.8	76	64.7	66	67.6
			VLCFAs	14.3	13.4	14.2	17	17.4	17.2	25	24.9	22.8	24.2	25.4	24.4	31	33	32.9

[truncated: 19 more sheets: Fig. 5C, Fig. 5D, Fig. 5E, Fig. 6F, Fig. 7E, Fig. 7F, Fig. 7G, Fig. 7H, Fig. 8D, Fig. 8E, Fig. 8F, Fig. 9B, Fig. 9C, Supplementary Fig. 3A, Supplementary Fig. 3D, Supplementary Fig. 4E, Supplementary Fig. 4F, Supplementary Fig. S10, Supplementary Fig. S11]
